# Supplementary material for: Synthesis and Exon-Skipping Properties of a 3′-Ursodeoxycholic Acid-Conjugated Oligonucleotide Targeting DMD Pre-mRNA: Pre-Synthetic versus Post-Synthetic Approach
Source: Molecules. 2021 Dec 17;26(24):7662. doi: 10.3390/molecules26247662 (PMC8707236; doi:10.3390/molecules26247662)
Supplement: Supplementary file 1 [file molecules-26-07662-s001.zip]

Archive with 1 entries (1 files):
- molecules-1482163-supplementary.pdf
